# Supplementary material for: Expanding the genetic toolbox of the obligate predatory bacterium Bdellovibrio bacteriovorus with inducible gene expression and CRISPR interference
Source: Microlife. 2025 Sep 1;6:uqaf021. doi: 10.1093/femsml/uqaf021 (PMC12448681; doi:10.1093/femsml/uqaf021)
Supplement: uqaf021_Supplemental_Files [file uqaf021_supplemental_files.zip]

Archive with 5 entries (5 files):
- R1_Figure S1_de Pierpont et al.tif
- R1_Figure S2_de Pierpont et al.tif
- R1_SupplLegends_de Pierpont et al.docx
- R1_Table S1_de Pierpont et al.xlsx
- R1_Table S2-S3-S4_de Pierpont et al_plaintext.docx
