# Supplementary material for: Expanding the genetic toolbox of the obligate predatory bacterium Bdellovibrio bacteriovorus with inducible gene expression and CRISPR interference
Source: Microlife. 2025 Sep 1;6:uqaf021. doi: 10.1093/femsml/uqaf021 (PMC12448681; doi:10.1093/femsml/uqaf021)
Supplement: uqaf021_Supplemental_Files [file uqaf021_supplemental_files.zip › R1_Table S1_de Pierpont et al.xlsx]

## Sheet: Fig1C_Constitutive promoters
Category	low intensity							high intensity
Promoters	WT	PlacIq	PnptII	PrhoBb	PlonBb	Plac	PBioFab	WT	PBioFab	PdnaKBb	Ptac	Ptrc
Median	-0.27744	-0.28532	-0.26974	-0.26761	-0.2631	-0.15016	-2.9253e-08	-0.24028	-3.1341e-09	0.33995	0.9518	1.4132
Min	-1.6748	"-inf"	"-inf"	"-inf"	"-inf"	"-inf"	"-inf"	"-inf"	"-inf"	"-inf"	"-inf"	"-inf"
Max	-0.21631	-0.0079109	-0.81085	-0.7638	-0.80905	0.81092	0.81092	1.114	1.2206	2.0092	2.0282	2.0716
25th percentile	-0.30201	-0.31312	-0.29569	-0.29659	-0.29291	-0.25537	-0.25447	-0.24819	-0.11531	0.08251	0.077305	0.47415
75th percentile	-0.25722	-0.26246	-0.25001	-0.23634	-0.20926	-0.68202	0.16754	-0.23223	0.085314	0.51802	1.4909	1.6979
Low Whisker	-0.35682	-0.37187	-0.34587	-0.37187	-0.37187	-0.45918	-0.45549	-0.27202	-0.26247	-0.51442	-0.94357	-0.25012
High Whisker	-0.21631	-0.18839	-0.18712	-0.14603	-0.083784	0.21223	0.79832	-0.20869	0.38035	1.1658	2.0282	2.0716
Num Outliers	898	907	1072	1779	1514	1152	708	201	74	230	0	0
Num Cells	7172	7166	7155	7160	7156	7457	7454	6402	3732	4047	3833	3946

## Sheet: Fig2C_Inducible promoter_GP
Induction time	1 hour						2 hours						3 hours
IPTG concentration	0 µM	50 µM	100 µM	200 µM	500 µM	1000 µM	0 µM	50 µM	100 µM	200 µM	500 µM	1000 µM	0 µM	50 µM	100 µM	200 µM	500 µM	1000 µM
Median	0.000239803	0.000225785	0.00029999	0.000352485	0.000391713	0.00040312	0.000166203	0.000475699	0.000853815	0.00142644	0.00178222	0.00127679	0.000136146	0.00101941	0.00178807	0.0019112	0.00311405	0.0033555
Min	9.43079e-05	9.00044e-05	0.000109248	0.00011323	0.000139952	0.000158779	0	0	0.000324307	0.000119831	0	0.000864811	0	0.000375088	0.000141004	0.000129389	0.0017005	0.00182328
Max	0.000661447	0.000519098	0.000711295	0.000642527	0.000851249	0.000737546	0.000325859	0.000950035	0.00188401	0.0020978	0.00265891	0.00217828	0.000265862	0.00165311	0.00321446	0.00302244	0.0050592	0.00557311
25th percentile	0.000175137	0.000188998	0.000238496	0.00028981	0.00032323	0.000311266	0.00012705	0.000369054	0.000691017	0.0011677	0.00155741	0.00106047	8.48131e-05	0.000790934	0.00140379	0.0018116	0.0026578	0.00284015
75th percentile	0.00030703	0.000280634	0.000377236	0.000428925	0.000478993	0.000496181	0.000198127	0.000610275	0.00101471	0.00164593	0.00203436	0.0015352	0.000161355	0.00125976	0.00205657	0.00234429	0.0037383	0.00411926
Low Whisker	9.43079e-05	9.00044e-05	0.000109248	0.00011323	0.000139952	0.000158779	2.04345e-05	7.22232e-06	0.000324307	0.000450364	0.000841984	0.000864811	0	0.000375088	0.000424624	0.00101256	0.0017005	0.00182328
High Whisker	0.00050487	0.000418088	0.000585347	0.000637597	0.000712637	0.000737546	0.000304742	0.000950035	0.00150026	0.0020978	0.00265891	0.00217828	0.000265862	0.00165311	0.00303574	0.00302244	0.0050592	0.00557311
Num Outliers	5	3	5	1	3	0	13	6	2	1	1	0	0	0	2	2	0	0
Num Cells	130	146	248	265	284	286	103	85	92	53	47	33	27	43	56	27	44	40

## Sheet: Fig2E_Inducible promoter_AP
Induction time	1 hour			2 hours			3 hours			4 hours
IPTG concentration	0 µM	200 µM	1000 µM	0 µM	200 µM	1000 µM	0 µM	200 µM	1000 µM	0 µM	200 µM	1000 µM
Median	0.000651619	0.000878897	0.00072364	0.000749626	0.00108134	0.00124274	0.000772441	0.00124886	0.00121671	0.000763521	0.0016794	0.00197672
Min	0	9.50748e-05	7.65167e-05	5.46357e-05	6.86413e-05	0	0	0.000101204	0	0	0.000106027	0.000112101
Max	0.00525055	0.00292307	0.0505414	0.00455761	0.00545206	0.00733084	0.00297111	0.010366	0.0114282	0.00446845	0.0193016	0.00868076
25th percentile	0.000450075	0.000616677	0.000494304	0.000516655	0.000764376	0.000871965	0.0005236	0.000833702	0.000802492	0.000538264	0.00115431	0.00129465
75th percentile	0.000908205	0.00118387	0.0010045	0.00104199	0.00150717	0.00172817	0.00106058	0.00174005	0.00178058	0.00105879	0.0023573	0.00284993
Low Whisker	0	9.50748e-05	7.65167e-05	5.46357e-05	6.86413e-05	0	0	0.000101204	0	0	0.000106027	0.000112101
High Whisker	0.0015954	0.00203466	0.00176978	0.00183	0.00262135	0.00301249	0.00186606	0.00309957	0.00324771	0.00183957	0.00416178	0.00518287
Num Outliers	34	28	41	40	20	50	29	35	87	19	26	35
Num Cells	1620	1145	2151	2228	656	1123	1191	993	1955	1136	702	947

## Sheet: Fig3C_CRISPRi bd1075
Strain	WT (HD100)		GL2000		GL2640		GL2526
IPTG concentration	0 µM	200 µM	0 µM	200 µM	0 µM	200 µM	0 µM	200 µM
Median	1.19312	1.08223	1.08015	1.1386	1.21485	1.35029	0.90116	0.419313
Min	4.42438e-08	4.33332e-08	5.84298e-08	2.39147e-08	0.0186649	0.023139	3.13128e-08	1.67391e-08
Max	2.50019	2.65538	2.53727	2.51696	2.5643	2.6431	2.66367	2.4788
25th percentile	0.951159	0.797844	0.818189	0.890342	0.978356	1.10234	0.584473	0.207713
75th percentile	1.47121	1.33124	1.30568	1.38609	1.46149	1.60423	1.21932	0.681738
Low Whisker	0.171086	4.33332e-08	0.0869532	0.146716	0.253655	0.349507	3.13128e-08	1.67391e-08
High Whisker	2.25128	2.13132	2.03692	2.12972	2.18619	2.35707	2.1716	1.39278
Num Outliers	15	14	26	30	28	23	13	48
Num Cells	756	833	831	1058	1212	1697	870	1175

## Sheet: Figure 3G_CRISPRi ftsZ
Condition	Mean	Median	Q25	Q75	SD	CV	N	% >T
GL2499–noIPTG	1.53407	1.53193	1.40939	1.65996	0.269286	0.175537	2056	13.4241
GL2499+IPTG	2.11559	1.58516	1.39132	2.18064	1.37954	0.652081	1981	34.6795
HD100–noIPTG	1.42329	1.40855	1.28901	1.53159	0.213107	0.149728	1675	5.0149		T (Q95 HD100-noIPTG) =		1.7439
HD100+IPTG	1.45214	1.44986	1.33539	1.56487	0.191524	0.131891	1015	5.7143

## Sheet: Fig S1B_Chrom vs plasmid
Reporter	PBiofab-sfgfp
Construct	chromosome (bd0063-bd0064)	pSEVA251 plasmid
Median	0.00064256	0.001042
Min	0	0
Max	0.0010416	0.038195
25th percentile	0.00053873	0.00039472
75th percentile	0.00073011	0.0017935
Low Whisker	0.00025168	0
High Whisker	0.0010172	0.0038916
Num Outliers	9	32
Num Cells	982	1082

## Sheet: Fig S2_killing rmax
Strain	IPTG concentration (µM)	OD600 rmax Replicate 1	OD600 rmax Replicate 2	OD600 rmax Replicate 3
WT (HD100)	0	-0.0873913	-0.0653446	-0.0815551
	200	-0.0908121	-0.0652416	-0.088535
	500	-0.0905484	-0.0642483	-0.0918082
	1000	-0.088685	-0.0766114	-0.0925896
GL1462 (PBioFab-tdtomato)	0	-0.0944008	-0.0827682	-0.0762831
	200	-0.0837593	-0.0744513	-0.0723275
	500	-0.09347	-0.0748289	-0.0731277
	1000	-0.0998151	-0.0827348	-0.0811715
GL2234 (PnptII-lacI;Ptac-tdtomato)	0	-0.0785138	-0.0691637	-0.0692899
	200	-0.0941976	-0.0662424	-0.0679674
	500	-0.0890635	-0.0678801	-0.0760452
	1000	-0.0882445	-0.0743106	-0.0766758
GL2000 (CRISPRi starter strain)	0	-0.0736876	-0.0868347	-0.0721738
	200	-0.0837028	-0.0719221	-0.0726526
	500	-0.0715127	-0.0723287	-0.0722773
	1000	-0.0876669	-0.0807676	-0.0739861
